# Supplementary material for: Nutrient and Microbiome-Mediated Plant–Soil Feedback in Domesticated and Wild Andropogoneae: Implications for Agroecosystems
Source: Microorganisms. 2023 Dec 13;11(12):2978. doi: 10.3390/microorganisms11122978 (PMC10745641; doi:10.3390/microorganisms11122978)
Supplement: Supplementary file 1 [file microorganisms-11-02978-s001.zip]

Archive with 1 entries (1 files):
- microorganisms-2670377-supplementary.pdf
